# Supplementary material for: A Conserved Hydrophobic Moiety and Helix–Helix Interactions Drive the Self-Assembly of the Incretin Analog Exendin-4
Source: Biomolecules. 2021 Sep 3;11(9):1305. doi: 10.3390/biom11091305 (PMC8472270; doi:10.3390/biom11091305)
Supplement: Supplementary file 1 [file biomolecules-11-01305-s001.zip]

Archive with 1 entries (1 files):
- biomolecules-1319800-supplementary.pdf
